# Supplementary material for: An optimized stepwise algorithm combining rapid antigen and RT-qPCR for screening of COVID-19 patients
Source: PLoS One. 2021 Sep 23;16(9):e0257817. doi: 10.1371/journal.pone.0257817 (PMC8460002; doi:10.1371/journal.pone.0257817)
Supplement: S1 Data — (CSV) [file pone.0257817.s001.csv]

Id	Gender	Age	PCR	CT	Antigen	TSO
482301029075	f	23	POS	25.48	NEG	<=4days
482301029078	f	56	POS	25.29	POS	>4days
482301029070	f	40	POS	20.89	POS	Asymptomatic
482301029097	f	50	POS	20.6	POS	Asymptomatic
482301029106	f	38	POS	22.61	POS	Asymptomatic
482301029120	m	63	POS	21.01	POS	Asymptomatic
482301029113	m	62	POS	22.11	POS	Asymptomatic
481201029036	f	43	POS	27.29	POS	>4days
481201029028	m	36	POS	20.13	POS	<=4days
481201029025	m	54	POS	19.93	POS	Asymptomatic
481201029022	f	45	POS	25.82	POS	Asymptomatic
481201029020	m	14	POS	23.64	POS	>4days
480401029159	m	64	POS	20.84	POS	<=4days
480401029158	m	69	POS	19.4	POS	<=4days
480401029149	m	34	POS	28.47	NEG	Asymptomatic
481601029144	f	83	POS	24.38	POS	Asymptomatic
480301029463	f	33	POS	26.16	POS	Do Not Know
481101029063	m	29	POS	17.35	POS	Asymptomatic
480101029055	m	21	POS	27.28	POS	Asymptomatic
480401030095	f	28	POS	24.57	POS	<=4days
480401030091	f	61	POS	21.77	POS	<=4days
480401030090	m	66	POS	22.32	POS	Asymptomatic
480401030070	m	61	POS	26.82	POS	Asymptomatic
480401030068	f	55	POS	28.53	POS	>4days
481001030026	f	26	POS	26.35	POS	Do Not Know
301104240	f	44	POS	20	POS	Asymptomatic
1501104030	m	5	POS	28	NEG	>4days
1601104148	m	30	POS	28	NEG	>4days
1501104047	f	43	POS	20	POS	<=4days
301104389	f	66	POS	29	NEG	>4days
301104556	m	25	POS	18	POS	<=4days
401103128	f	42	POS	20	POS	<=4days
4001103724	f	26	POS	20	POS	Asymptomatic
4001103752	m	46	POS	13	POS	<=4days
4001103778	f	67	POS	20	POS	Asymptomatic
4001103731	f	27	POS	28	NEG	Asymptomatic
401103371	f	94	POS	25	POS	Do Not Know
401103370	m	81	POS	21	POS	Do Not Know
401103361	f	91	POS	26	POS	Do Not Know
401103337	f	93	POS	25	POS	Do Not Know
1201103023	f	24	POS	28	POS	<=4days
1501103091	m	73	POS	22	POS	<=4days
1501103026	f	69	POS	28	POS	<=4days
701103068	m	33	POS	28	POS	<=4days
2101103070	f	67	POS	22	POS	>4days
401103244	f	92	POS	27	NEG	Do Not Know
501103148	f	57	POS	29	NEG	Asymptomatic
901102816	m	46	POS	23	POS	<=4days
901102078	m	15	POS	24	POS	>4days
901102082	m	53	POS	20	POS	Asymptomatic
482301105088	f	49	POS	18	POS	Asymptomatic
481601106141	f	83	POS	19	POS	Do Not Know
480901106049	f	34	POS	26	POS	>4days
480901106811	f	65	POS	26	NEG	<=4days
480901106816	m	30	POS	26	POS	<=4days
481501106111	f	74	POS	30.13	NEG	<=4days
482101106159	f	69	POS	16	POS	Do Not Know
480301107216	m	54	POS	17	POS	<=4days
801107014	f	11	POS	32.25	NEG	Asymptomatic
1801106003	m	66	POS	33.01	NEG	>4days
1801106021	f	36	POS	33.76	NEG	>4days
1201105042	m	48	POS	32.74	POS	<=4days
482101012110	m	24	NEG		NEG	<=4days
480901012024	f	42	NEG		NEG	Asymptomatic
480901012081	m	50	NEG		NEG	Asymptomatic
480901012022	f	22	NEG		NEG	Asymptomatic
480401012056	m	55	NEG		NEG	Asymptomatic
482101012120	m	44	NEG		NEG	Asymptomatic
480901012028	m	9	NEG		NEG	Asymptomatic
480901012017	f	75	NEG		NEG	Asymptomatic
482101012106	m	39	NEG		NEG	Asymptomatic
480901012013	m	46	NEG		NEG	Asymptomatic
482101012117	f	25	NEG		NEG	Asymptomatic
482101012090	f	68	NEG		NEG	Asymptomatic
482101012096	m	71	NEG		NEG	Asymptomatic
482101012087	m	53	NEG		NEG	Asymptomatic
480901012078	f	35	NEG		NEG	<=4days
480501012140	f	11	NEG		NEG	Asymptomatic
482101012097	m	24	NEG		NEG	<=4days
480901012023	f	18	NEG		NEG	>4days
480901012032	f	37	NEG		NEG	>4days
482101012116	f	16	NEG		NEG	<=4days
480901012015	f	71	NEG		NEG	Asymptomatic
480901012074	f	34	NEG		NEG	Asymptomatic
484001012574	m	87	NEG		NEG	Do Not Know
480901012067	f	34	NEG		NEG	Asymptomatic
480901012008	f	58	NEG		NEG	Do Not Know
482101012101	f	28	NEG		NEG	Asymptomatic
482101012095	f	41	NEG		NEG	<=4days
480901012018	f	29	NEG		NEG	Asymptomatic
480901012072	f	57	NEG		NEG	Asymptomatic
482101012121	m	22	NEG		NEG	Asymptomatic
480901012019	m	52	NEG		NEG	Asymptomatic
480501012139	m	21	NEG		NEG	Asymptomatic
480901012016	m	60	NEG		NEG	<=4days
480901012004	f	66	NEG		NEG	<=4days
480401012058	m	27	NEG		NEG	Asymptomatic
484001012597	m	60	NEG		NEG	Asymptomatic
482101012093	f	53	NEG		NEG	Asymptomatic
480601012069	m	25	NEG		NEG	Asymptomatic
480601012044	m	37	NEG		NEG	Asymptomatic
480901012039	m	57	NEG		NEG	<=4days
480401012055	m	10	NEG		NEG	Asymptomatic
482101012122	m	23	NEG		NEG	Asymptomatic
482101012114	f	72	NEG		NEG	<=4days
480401012049	f	66	NEG		NEG	Asymptomatic
480401012053	m	68	NEG		NEG	Asymptomatic
480401012063	f	22	NEG		NEG	Asymptomatic
480401012069	m	56	NEG		NEG	Asymptomatic
482101012103	m	31	NEG		NEG	>4days
480501012135	m	11	NEG		NEG	Asymptomatic
480501012136	f	8	NEG		NEG	Asymptomatic
480901012036	m	65	NEG		NEG	Asymptomatic
484001012578	f	71	NEG		NEG	Do Not Know
480901012087	m	67	NEG		NEG	Asymptomatic
480901012026	m	27	NEG		NEG	Asymptomatic
480901012068	m	34	NEG		NEG	Asymptomatic
482101012094	f	80	NEG		NEG	Asymptomatic
480401012072	f	25	NEG		NEG	Asymptomatic
480901012021	m	66	NEG		NEG	Asymptomatic
482101012111	m	65	NEG		NEG	Asymptomatic
482101012109	m	78	NEG		NEG	<=4days
481601012079	f	57	NEG		NEG	Do Not Know
1301005035	f	66	NEG		NEG	Asymptomatic
4001005470	m	30	NEG		NEG	Asymptomatic
4001005839	f	31	NEG		NEG	Asymptomatic
4001005836	m	55	NEG		NEG	Asymptomatic
4001005421	m	71	NEG		NEG	Asymptomatic
4001005406	f	78	NEG		NEG	Asymptomatic
4001005870	f	41	NEG		NEG	Asymptomatic
401005116	f	72	NEG		NEG	Asymptomatic
501005165	m	61	NEG		NEG	Asymptomatic
501005156	f	82	NEG		NEG	Asymptomatic
501005139	f	68	NEG		NEG	Asymptomatic
501005136	f	62	NEG		NEG	Asymptomatic
501005133	f	74	NEG		NEG	Asymptomatic
2101005100	m	85	NEG		NEG	Asymptomatic
2101005091	f	72	NEG		NEG	Asymptomatic
2101005086	m	57	NEG		NEG	Asymptomatic
2101005076	f	66	NEG		NEG	Asymptomatic
2101005066	m	69	NEG		NEG	Asymptomatic
2301005035	m	71	NEG		NEG	Asymptomatic
2301003040	f	39	NEG		NEG	Asymptomatic
301005381	f	45	NEG		NEG	Asymptomatic
301005379	m	55	NEG		NEG	Asymptomatic
301005373	m	75	NEG		NEG	Asymptomatic
301005362	m	62	NEG		NEG	Asymptomatic
301005347	f	65	NEG		NEG	Asymptomatic
2100829033	f	49	NEG		POS	<=4days
4001005405	f	62	NEG		NEG	<=4days
501005155	f	49	NEG		NEG	>4days
2101005125	m	69	NEG		NEG	>4days
2101005093	m	71	NEG		NEG	>4days
100811020	f	48	NEG		NEG	Do Not Know
700828049	m	41	NEG		NEG	Do Not Know
400828293	f	46	NEG		NEG	Do Not Know
400828295	f	56	NEG		NEG	Do Not Know
400828294	m	77	NEG		NEG	Do Not Know
401005112	f	89	NEG		NEG	Do Not Know
401005083	f	82	NEG		NEG	Do Not Know
401005081	m	72	NEG		NEG	Do Not Know
401005059	f	88	NEG		NEG	Do Not Know
1500811008	m	33	POS	20	POS	Asymptomatic
4001005848	m	70	POS	28	NEG	Asymptomatic
1601005114	f	52	POS	26	NEG	Asymptomatic
1601005112	m	18	POS	28	POS	Asymptomatic
2301005079	m	11	POS	26	POS	Asymptomatic
4001005858	m	65	POS	28	NEG	Asymptomatic
4000813613	m	15	POS	28	NEG	Asymptomatic
400812004	f	26	POS	30	NEG	Asymptomatic
900812013	m	20	POS	28	NEG	Asymptomatic
4000812229	f	24	POS	29	NEG	Asymptomatic
4000828238	m	20	POS	26	NEG	Asymptomatic
4000819436	f	46	POS	31	NEG	Asymptomatic
4000806830	m	27	POS	32	NEG	Asymptomatic
4000731441	m	30	POS	37	NEG	Asymptomatic
1301005027	f	26	POS	16	POS	<=4days
401005060	m	65	POS	19	POS	<=4days
300810495	f	35	POS	17	POS	<=4days
700813017	m	26	POS	11	POS	<=4days
1000813026	m	24	POS	17	POS	<=4days
4000813569	m	49	POS	12	POS	<=4days
4000828315	m	14	POS	18	POS	<=4days
1501005075	f	29	POS	25	NEG	<=4days
301005228	f	41	POS	20	POS	<=4days
400810094	f	31	POS	20	POS	<=4days
4000811422	m	40	POS	21	POS	<=4days
4000813535	m	40	POS	21	POS	<=4days
4000812430	f	22	POS	23	POS	<=4days
900812017	m	25	POS	25	NEG	<=4days
401005070	f	86	POS	27	NEG	<=4days
4001006295	f	24	POS	18	POS	>4days
1401008024	f	54	POS	14	POS	>4days
201005002	m	67	POS	20	POS	>4days
1601005128	f	73	POS	26	POS	>4days
401005131	f	48	POS	19	POS	Do Not Know
401005132	f	46	POS	22	POS	Do Not Know
301005454	m	59	POS	29	POS	Do Not Know
4000710441	f	26	POS	34	POS	Do Not Know
401007293	m	51	POS	35	NEG	Do Not Know
